# Supplementary material for: The Identification and Validation of Two Heterogenous Subtypes and a Risk Signature Based on Ferroptosis in Hepatocellular Carcinoma
Source: Front Oncol. 2021 Mar 2;11:619242. doi: 10.3389/fonc.2021.619242 (PMC7961086; doi:10.3389/fonc.2021.619242)
Supplement: Supplementary file 2 [file Table_1.xlsx]

## Sheet: S1
Supplementary Table S1: Basic information of 32 datasets included in this study for identifying and validating distinct ferroptosis-related phenotypes.
Accession number	Platform	GPL	Number of patients	PMID
GSE102079	Affymetrix Human Genome U133 Plus 2.0 Array	GPL570	152	29454748
GSE107170	Affymetrix Human Genome U133 Plus 2.0 Array	GPL570	65	29858376
GSE109211	Illumina HumanHT-12 WG-DASL V4.0 expression beadchip	GPL13938	73	30108162
GSE112790	Affymetrix Human Genome U133 Plus 2.0 Array	GPL570	183	30598371
GSE116174	Affymetrix HT HG-U133+ PM Array Plate	GPL13158	64
GSE121248	Affymetrix Human Genome U133 Plus 2.0 Array	GPL570	70	17975138
GSE14323	Affymetrix Human Genome U133A Array Affymetrix Human Genome U133A 2.0 Array	GPL96 GPL571	64	19098997
GSE14520	Affymetrix HT Human Genome U133A Array Affymetrix Human Genome U133A 2.0 Array	GPL3921 GPL571	244	21159642
GSE16757	Illumina human-6 v2.0 expression beadchip	GPL6102	100	22105560
GSE19977	Illumina HumanRef-8 WG-DASL v3.0	GPL8432	164	21324318
GSE20017	Illumina HumanRef-8 WG-DASL v3.0	GPL8432	135	21703203
GSE25097	Affymetrix 1.0 microarray	GPL10687	268	22634754
GSE36376	Illumina HumanHT-12 V4.0 expression beadchip	GPL10558	433	23800896
GSE36411	Illumina HumanHT-12 V4.0 expression beadchip	GPL10558	40
GSE39791	Illumina HumanHT-12 V4.0 expression beadchip	GPL10558	72	25536056
GSE43619	Illumina HumanHT-12 V4.0 expression beadchip	GPL10558	88	25661872
GSE45436	Affymetrix Human Genome U133 Plus 2.0 Array	GPL570	95	24160375
GSE46444	Illumina Human Whole-Genome DASL HT	GPL13369	88	24498002
GSE50579	Agilent-028004 SurePrint G3 Human GE 8x60K Microarray	GPL14550	67	22689435
GSE54236	Agilent-014850 Whole Human Genome Microarray 4x44K	GPL6480	80	25666192
GSE57957	Illumina HumanHT-12 V4.0 expression beadchip	GPL10558	39	25093504
GSE62043	Agilent-014850 Whole Human Genome Microarray 4x44K G4112F	GPL6480	100	26817861
GSE62232	Affymetrix Human Genome U133 Plus 2.0 Array	GPL570	81	25822088
GSE63898	Affymetrix Human Genome U219 Array	GPL13667	228	25645722
GSE64041	Affymetrix Human Gene 1.0 ST Array	GPL6244	60	27499918
GSE76297	Affymetrix Human Transcriptome Array 2.0	GPL17586	153	28648284
GSE76427	Illumina HumanHT-12 V4.0 expression beadchip	GPL10558	115	29117471
GSE84005	Affymetrix Human Exon 1.0 ST Array	GPL5175	38
GSE87630	Illumina HumanHT-12 V3.0 expression beadchip	GPL6947	60	29018224
GSE9843	Affymetrix Human Genome U133 Plus 2.0 Array	GPL570	91	18701503
TCGA-LIHC	Illumina RNAseq		374
ICGC-LIRI-JP	Illumina RNAseq		232

## Sheet: S2
Supplementary Table S2: 74 ferroptosis-relevant genes expressed in HCC
Number	GeneID	Pubmed ID	Is involved in ferroptosis pathway
1	SLC7A11	24844246	YES
2	TF	26350095	YES
3	HMOX1	26405158	YES
4	CP	26407947	YES
5	TFRC	26407947	YES
6	NCOA4	26725301	YES
7	SLC3A2	26945935	YES
8	ATG7	27245739	YES
9	ALOX15	27698118	YES
10	ATG5	28358377	YES
11	GPX4	28783123	YES
12	GSS	29079265	YES
13	GCLC	29928324	YES
14	GCLM	29928324	YES
15	ACSL4	25965523	YES
16	MAP1LC3B	12740394	YES
17	PCBP1	22622828	YES
18	PCBP2	19881509	YES
19	SAT1	8077207	YES
20	SLC11A2	17109629	YES
21	SLC39A14	27231142	YES
22	SLC39A8	12504855	YES
23	ACSL1	1460045	YES
24	ACSL3	1460045	YES
25	ACSL5	1460045	YES
26	ACSL6	1460045	YES
27	PRNP	12732622	YES
28	SLC15A1	26945935	NO
29	SLC7A5	26945935	NO
30	GLS2	27034505	NO
31	MT1G	27184800	NO
32	PRKCA	27189756	NO
33	PHKG2	27506793	NO
34	HSPA5	28130223	NO
35	LOX	28204974	NO
36	DNM1L	28358377	NO
37	PINK1	28358377	NO
38	BID	28384611	NO
39	PTGS2	28405617	NO
40	TMBIM4	28756230	NO
41	NFE2L2	28805788	NO
42	DPP4	28813679	NO
43	CFTR	28875346	NO
44	EGLN1	28900510	NO
45	FADS2	28900510	NO
46	ITGA6	28972104	NO
47	ITGB4	28972104	NO
48	CDKN2A	28985506	NO
49	PEBP1	29053969	NO
50	SOCS1	29081404	NO
51	CDO1	29144989	NO
52	NFS1	29168506	NO
53	EGFR	24380851	NO
54	FLT3	24739485	NO
55	KEAP1	25221514	NO
56	MDM2	25349197	NO
57	RB1	25444922	NO
58	HSF1	25728673	NO
59	ACACA	25965523	NO
60	PIK3CA	26157704	NO
61	CARS	26184909	NO
62	RPL8	31442590	NO
63	CHAC1	29383104	NO
64	MAPK1	29436590	NO
65	MAPK14	29436591	NO
66	ENPP2	29551679	NO
67	FH	29917289	NO
68	CAV1	29971532	NO
69	STAT3	30031610	NO
70	GOT1	30035324	NO
71	SCD	30042655	NO
72	BECN1	30057310	NO
73	ALOX5	29632885	NO
74	MUC1	26930718	NO

## Sheet: S3
Supplementary Table S3: The gene sets used in this work for marking each TME infiltration cell type
Metagene	Cell	Type
ADAM28	Activated.B.cell	Adaptive
CD180	Activated.B.cell	Adaptive
CD79B	Activated.B.cell	Adaptive
BLK	Activated.B.cell	Adaptive
CD19	Activated.B.cell	Adaptive
MS4A1	Activated.B.cell	Adaptive
TNFRSF17	Activated.B.cell	Adaptive
IGHM	Activated.B.cell	Adaptive
GNG7	Activated.B.cell	Adaptive
MICAL3	Activated.B.cell	Adaptive
SPIB	Activated.B.cell	Adaptive
HLA-DOB	Activated.B.cell	Adaptive
IGKC	Activated.B.cell	Adaptive
PNOC	Activated.B.cell	Adaptive
FCRL2	Activated.B.cell	Adaptive
BACH2	Activated.B.cell	Adaptive
CR2	Activated.B.cell	Adaptive
TCL1A	Activated.B.cell	Adaptive
AKNA	Activated.B.cell	Adaptive
ARHGAP25	Activated.B.cell	Adaptive
CCL21	Activated.B.cell	Adaptive
CD27	Activated.B.cell	Adaptive
CD38	Activated.B.cell	Adaptive
CLEC17A	Activated.B.cell	Adaptive
CLEC9A	Activated.B.cell	Adaptive
CLECL1	Activated.B.cell	Adaptive
AIM2	Activated.CD4.T.cell	Adaptive
BIRC3	Activated.CD4.T.cell	Adaptive
BRIP1	Activated.CD4.T.cell	Adaptive
CCL20	Activated.CD4.T.cell	Adaptive
CCL4	Activated.CD4.T.cell	Adaptive
CCL5	Activated.CD4.T.cell	Adaptive
CCNB1	Activated.CD4.T.cell	Adaptive
CCR7	Activated.CD4.T.cell	Adaptive
DUSP2	Activated.CD4.T.cell	Adaptive
ESCO2	Activated.CD4.T.cell	Adaptive
ETS1	Activated.CD4.T.cell	Adaptive
EXO1	Activated.CD4.T.cell	Adaptive
EXOC6	Activated.CD4.T.cell	Adaptive
IARS	Activated.CD4.T.cell	Adaptive
ITK	Activated.CD4.T.cell	Adaptive
KIF11	Activated.CD4.T.cell	Adaptive
KNTC1	Activated.CD4.T.cell	Adaptive
NUF2	Activated.CD4.T.cell	Adaptive
PRC1	Activated.CD4.T.cell	Adaptive
PSAT1	Activated.CD4.T.cell	Adaptive
RGS1	Activated.CD4.T.cell	Adaptive
RTKN2	Activated.CD4.T.cell	Adaptive
SAMSN1	Activated.CD4.T.cell	Adaptive
SELL	Activated.CD4.T.cell	Adaptive
TRAT1	Activated.CD4.T.cell	Adaptive
ADRM1	Activated.CD8.T.cell	Adaptive
AHSA1	Activated.CD8.T.cell	Adaptive
C1GALT1C1	Activated.CD8.T.cell	Adaptive
CCT6B	Activated.CD8.T.cell	Adaptive
CD37	Activated.CD8.T.cell	Adaptive
CD3D	Activated.CD8.T.cell	Adaptive
CD3E	Activated.CD8.T.cell	Adaptive
CD3G	Activated.CD8.T.cell	Adaptive
CD69	Activated.CD8.T.cell	Adaptive
CD8A	Activated.CD8.T.cell	Adaptive
CETN3	Activated.CD8.T.cell	Adaptive
CSE1L	Activated.CD8.T.cell	Adaptive
GEMIN6	Activated.CD8.T.cell	Adaptive
GNLY	Activated.CD8.T.cell	Adaptive
GPT2	Activated.CD8.T.cell	Adaptive
GZMA	Activated.CD8.T.cell	Adaptive
GZMH	Activated.CD8.T.cell	Adaptive
GZMK	Activated.CD8.T.cell	Adaptive
IL2RB	Activated.CD8.T.cell	Adaptive
LCK	Activated.CD8.T.cell	Adaptive
MPZL1	Activated.CD8.T.cell	Adaptive
NKG7	Activated.CD8.T.cell	Adaptive
PIK3IP1	Activated.CD8.T.cell	Adaptive
PTRH2	Activated.CD8.T.cell	Adaptive
TIMM13	Activated.CD8.T.cell	Adaptive
ZAP70	Activated.CD8.T.cell	Adaptive
ACP5	Gamma.delta.T.cell	Adaptive
AQP9	Gamma.delta.T.cell	Adaptive
BTN3A2	Gamma.delta.T.cell	Adaptive
C1orf54	Gamma.delta.T.cell	Adaptive
CARD8	Gamma.delta.T.cell	Adaptive
CCL18	Gamma.delta.T.cell	Adaptive
CD209	Gamma.delta.T.cell	Adaptive
CD33	Gamma.delta.T.cell	Adaptive
CD36	Gamma.delta.T.cell	Adaptive
CDK5	Gamma.delta.T.cell	Adaptive
IL10RB	Gamma.delta.T.cell	Adaptive
KLRF1	Gamma.delta.T.cell	Adaptive
LGALS1	Gamma.delta.T.cell	Adaptive
MAPK7	Gamma.delta.T.cell	Adaptive
KLHL7	Gamma.delta.T.cell	Adaptive
KRT80	Gamma.delta.T.cell	Adaptive
LAMC1	Gamma.delta.T.cell	Adaptive
LCORL	Gamma.delta.T.cell	Adaptive
LMNB1	Gamma.delta.T.cell	Adaptive
MEIS3P1	Gamma.delta.T.cell	Adaptive
MPL	Gamma.delta.T.cell	Adaptive
FABP1	Gamma.delta.T.cell	Adaptive
FABP5	Gamma.delta.T.cell	Adaptive
FADD	Gamma.delta.T.cell	Adaptive
MFAP3L	Gamma.delta.T.cell	Adaptive
MINPP1	Gamma.delta.T.cell	Adaptive
RPS24	Gamma.delta.T.cell	Adaptive
RPS7	Gamma.delta.T.cell	Adaptive
RPS9	Gamma.delta.T.cell	Adaptive
DBNL	Gamma.delta.T.cell	Adaptive
CCL13	Gamma.delta.T.cell	Adaptive
CD22	Immature..B.cell	Adaptive
CYBB	Immature..B.cell	Adaptive
FAM129C	Immature..B.cell	Adaptive
FCRL1	Immature..B.cell	Adaptive
FCRL3	Immature..B.cell	Adaptive
FCRL5	Immature..B.cell	Adaptive
FCRLA	Immature..B.cell	Adaptive
HDAC9	Immature..B.cell	Adaptive
HLA-DQA1	Immature..B.cell	Adaptive
HVCN1	Immature..B.cell	Adaptive
KIAA0226	Immature..B.cell	Adaptive
NCF1	Immature..B.cell	Adaptive
NCF1B	Immature..B.cell	Adaptive
P2RY10	Immature..B.cell	Adaptive
SP100	Immature..B.cell	Adaptive
TXNIP	Immature..B.cell	Adaptive
STAP1	Immature..B.cell	Adaptive
TAGAP	Immature..B.cell	Adaptive
ZCCHC2	Immature..B.cell	Adaptive
CCL3L1	Regulatory.T.cell	Adaptive
CD72	Regulatory.T.cell	Adaptive
CLEC5A	Regulatory.T.cell	Adaptive
FOXP3	Regulatory.T.cell	Adaptive
ITGA4	Regulatory.T.cell	Adaptive
L1CAM	Regulatory.T.cell	Adaptive
LIPA	Regulatory.T.cell	Adaptive
LRP1	Regulatory.T.cell	Adaptive
LRRC42	Regulatory.T.cell	Adaptive
MARCO	Regulatory.T.cell	Adaptive
MMP12	Regulatory.T.cell	Adaptive
MNDA	Regulatory.T.cell	Adaptive
MRC1	Regulatory.T.cell	Adaptive
MS4A6A	Regulatory.T.cell	Adaptive
PELO	Regulatory.T.cell	Adaptive
PLEK	Regulatory.T.cell	Adaptive
PRSS23	Regulatory.T.cell	Adaptive
PTGIR	Regulatory.T.cell	Adaptive
ST8SIA4	Regulatory.T.cell	Adaptive
STAB1	Regulatory.T.cell	Adaptive
B3GAT1	T.follicular.helper.cell	Adaptive
CDK5R1	T.follicular.helper.cell	Adaptive
PDCD1	T.follicular.helper.cell	Adaptive
BCL6	T.follicular.helper.cell	Adaptive
CD200	T.follicular.helper.cell	Adaptive
CD83	T.follicular.helper.cell	Adaptive
CD84	T.follicular.helper.cell	Adaptive
FGF2	T.follicular.helper.cell	Adaptive
GPR18	T.follicular.helper.cell	Adaptive
CEBPA	T.follicular.helper.cell	Adaptive
CECR1	T.follicular.helper.cell	Adaptive
CLEC10A	T.follicular.helper.cell	Adaptive
CLEC4A	T.follicular.helper.cell	Adaptive
CSF1R	T.follicular.helper.cell	Adaptive
CTSS	T.follicular.helper.cell	Adaptive
DMN	T.follicular.helper.cell	Adaptive
DPP4	T.follicular.helper.cell	Adaptive
LRRC32	T.follicular.helper.cell	Adaptive
MC5R	T.follicular.helper.cell	Adaptive
MICA	T.follicular.helper.cell	Adaptive
NCAM1	T.follicular.helper.cell	Adaptive
NCR2	T.follicular.helper.cell	Adaptive
NRP1	T.follicular.helper.cell	Adaptive
PDCD1LG2	T.follicular.helper.cell	Adaptive
PDCD6	T.follicular.helper.cell	Adaptive
PRDX1	T.follicular.helper.cell	Adaptive
RAE1	T.follicular.helper.cell	Adaptive
RAET1E	T.follicular.helper.cell	Adaptive
SIGLEC7	T.follicular.helper.cell	Adaptive
SIGLEC9	T.follicular.helper.cell	Adaptive
TYRO3	T.follicular.helper.cell	Adaptive
CHST12	T.follicular.helper.cell	Adaptive
CLIC3	T.follicular.helper.cell	Adaptive
IVNS1ABP	T.follicular.helper.cell	Adaptive
KIR2DL2	T.follicular.helper.cell	Adaptive
LGMN	T.follicular.helper.cell	Adaptive
CD70	Type.1.T.helper.cell	Adaptive
TBX21	Type.1.T.helper.cell	Adaptive
ADAM8	Type.1.T.helper.cell	Adaptive
AHCYL2	Type.1.T.helper.cell	Adaptive
ALCAM	Type.1.T.helper.cell	Adaptive
B3GALNT1	Type.1.T.helper.cell	Adaptive
BBS12	Type.1.T.helper.cell	Adaptive
BST1	Type.1.T.helper.cell	Adaptive
CD151	Type.1.T.helper.cell	Adaptive
CD47	Type.1.T.helper.cell	Adaptive
CD48	Type.1.T.helper.cell	Adaptive
CD52	Type.1.T.helper.cell	Adaptive
CD53	Type.1.T.helper.cell	Adaptive
CD59	Type.1.T.helper.cell	Adaptive
CD6	Type.1.T.helper.cell	Adaptive
CD68	Type.1.T.helper.cell	Adaptive
CD7	Type.1.T.helper.cell	Adaptive
CD96	Type.1.T.helper.cell	Adaptive
CFHR3	Type.1.T.helper.cell	Adaptive
CHRM3	Type.1.T.helper.cell	Adaptive
CLEC7A	Type.1.T.helper.cell	Adaptive
COL23A1	Type.1.T.helper.cell	Adaptive
COL4A4	Type.1.T.helper.cell	Adaptive
COL5A3	Type.1.T.helper.cell	Adaptive
DAB1	Type.1.T.helper.cell	Adaptive
DLEU7	Type.1.T.helper.cell	Adaptive
DOC2B	Type.1.T.helper.cell	Adaptive
EMP1	Type.1.T.helper.cell	Adaptive
F12	Type.1.T.helper.cell	Adaptive
FURIN	Type.1.T.helper.cell	Adaptive
GAB3	Type.1.T.helper.cell	Adaptive
GATM	Type.1.T.helper.cell	Adaptive
GFPT2	Type.1.T.helper.cell	Adaptive
GPR25	Type.1.T.helper.cell	Adaptive
GREM2	Type.1.T.helper.cell	Adaptive
HAVCR1	Type.1.T.helper.cell	Adaptive
HSD11B1	Type.1.T.helper.cell	Adaptive
HUNK	Type.1.T.helper.cell	Adaptive
IGF2	Type.1.T.helper.cell	Adaptive
RCSD1	Type.1.T.helper.cell	Adaptive
RYR1	Type.1.T.helper.cell	Adaptive
SAV1	Type.1.T.helper.cell	Adaptive
SELE	Type.1.T.helper.cell	Adaptive
SELP	Type.1.T.helper.cell	Adaptive
SH3KBP1	Type.1.T.helper.cell	Adaptive
SIT1	Type.1.T.helper.cell	Adaptive
SLC35B3	Type.1.T.helper.cell	Adaptive
SIGLEC10	Type.1.T.helper.cell	Adaptive
SKAP1	Type.1.T.helper.cell	Adaptive
THUMPD2	Type.1.T.helper.cell	Adaptive
TIGIT	Type.1.T.helper.cell	Adaptive
ZEB2	Type.1.T.helper.cell	Adaptive
ENC1	Type.1.T.helper.cell	Adaptive
FAM134B	Type.1.T.helper.cell	Adaptive
FBXO30	Type.1.T.helper.cell	Adaptive
FCGR2C	Type.1.T.helper.cell	Adaptive
STAC	Type.1.T.helper.cell	Adaptive
LTC4S	Type.1.T.helper.cell	Adaptive
MAN1B1	Type.1.T.helper.cell	Adaptive
MDH1	Type.1.T.helper.cell	Adaptive
MMD	Type.1.T.helper.cell	Adaptive
RGS16	Type.1.T.helper.cell	Adaptive
IL12A	Type.1.T.helper.cell	Adaptive
P2RX5	Type.1.T.helper.cell	Adaptive
CD97	Type.1.T.helper.cell	Adaptive
ITGB4	Type.1.T.helper.cell	Adaptive
ICAM3	Type.1.T.helper.cell	Adaptive
METRNL	Type.1.T.helper.cell	Adaptive
TNFRSF1A	Type.1.T.helper.cell	Adaptive
IRF1	Type.1.T.helper.cell	Adaptive
HTR2B	Type.1.T.helper.cell	Adaptive
CALD1	Type.1.T.helper.cell	Adaptive
MOCOS	Type.1.T.helper.cell	Adaptive
TRAF3IP2	Type.1.T.helper.cell	Adaptive
TLR8	Type.1.T.helper.cell	Adaptive
TRAF1	Type.1.T.helper.cell	Adaptive
DUSP14	Type.1.T.helper.cell	Adaptive
IL17A	Type.17.T.helper.cell	Adaptive
IL17RA	Type.17.T.helper.cell	Adaptive
C2CD4A	Type.17.T.helper.cell	Adaptive
C2CD4B	Type.17.T.helper.cell	Adaptive
CA2	Type.17.T.helper.cell	Adaptive
CCDC65	Type.17.T.helper.cell	Adaptive
CEACAM3	Type.17.T.helper.cell	Adaptive
IL17C	Type.17.T.helper.cell	Adaptive
IL17F	Type.17.T.helper.cell	Adaptive
IL17RC	Type.17.T.helper.cell	Adaptive
IL17RE	Type.17.T.helper.cell	Adaptive
IL23A	Type.17.T.helper.cell	Adaptive
ILDR1	Type.17.T.helper.cell	Adaptive
LONRF3	Type.17.T.helper.cell	Adaptive
SH2D6	Type.17.T.helper.cell	Adaptive
TNIP2	Type.17.T.helper.cell	Adaptive
ABCA1	Type.17.T.helper.cell	Adaptive
ABCB1	Type.17.T.helper.cell	Adaptive
ADAMTS12	Type.17.T.helper.cell	Adaptive
ANK1	Type.17.T.helper.cell	Adaptive
ANKRD22	Type.17.T.helper.cell	Adaptive
B3GALT2	Type.17.T.helper.cell	Adaptive
CAMTA1	Type.17.T.helper.cell	Adaptive
CCR9	Type.17.T.helper.cell	Adaptive
CD40	Type.17.T.helper.cell	Adaptive
GPR44	Type.17.T.helper.cell	Adaptive
IFT80	Type.17.T.helper.cell	Adaptive
ASB2	Type.2.T.helper.cell	Adaptive
CSRP2	Type.2.T.helper.cell	Adaptive
DAPK1	Type.2.T.helper.cell	Adaptive
DLC1	Type.2.T.helper.cell	Adaptive
DNAJC12	Type.2.T.helper.cell	Adaptive
DUSP6	Type.2.T.helper.cell	Adaptive
GNAI1	Type.2.T.helper.cell	Adaptive
LAMP3	Type.2.T.helper.cell	Adaptive
NRP2	Type.2.T.helper.cell	Adaptive
OSBPL1A	Type.2.T.helper.cell	Adaptive
PDE4B	Type.2.T.helper.cell	Adaptive
PHLDA1	Type.2.T.helper.cell	Adaptive
PLA2G4A	Type.2.T.helper.cell	Adaptive
RAB27B	Type.2.T.helper.cell	Adaptive
RBMS3	Type.2.T.helper.cell	Adaptive
RNF125	Type.2.T.helper.cell	Adaptive
TMPRSS3	Type.2.T.helper.cell	Adaptive
GATA3	Type.2.T.helper.cell	Adaptive
BIRC5	Type.2.T.helper.cell	Adaptive
CDC25C	Type.2.T.helper.cell	Adaptive
CDC7	Type.2.T.helper.cell	Adaptive
CENPF	Type.2.T.helper.cell	Adaptive
CXCR6	Type.2.T.helper.cell	Adaptive
DHFR	Type.2.T.helper.cell	Adaptive
EVI5	Type.2.T.helper.cell	Adaptive
GSTA4	Type.2.T.helper.cell	Adaptive
HELLS	Type.2.T.helper.cell	Adaptive
IL26	Type.2.T.helper.cell	Adaptive
LAIR2	Type.2.T.helper.cell	Adaptive
ABCD1	Activated.dendritic.cell	Innate
C1QC	Activated.dendritic.cell	Innate
CAPG	Activated.dendritic.cell	Innate
CCL3L3	Activated.dendritic.cell	Innate
CD207	Activated.dendritic.cell	Innate
CD302	Activated.dendritic.cell	Innate
ATP5B	Activated.dendritic.cell	Innate
ATP5L	Activated.dendritic.cell	Innate
ATP6V1A	Activated.dendritic.cell	Innate
BCL2L1	Activated.dendritic.cell	Innate
C1QB	Activated.dendritic.cell	Innate
SNURF	Activated.dendritic.cell	Innate
SPCS3	Activated.dendritic.cell	Innate
CCNA1	Activated.dendritic.cell	Innate
CEACAM8	Activated.dendritic.cell	Innate
NOS2	Activated.dendritic.cell	Innate
SRA1	Activated.dendritic.cell	Innate
TNFRSF6B	Activated.dendritic.cell	Innate
TREM1	Activated.dendritic.cell	Innate
TREML1	Activated.dendritic.cell	Innate
RHOA	Activated.dendritic.cell	Innate
SLC25A37	Activated.dendritic.cell	Innate
TNFSF14	Activated.dendritic.cell	Innate
TREML4	Activated.dendritic.cell	Innate
VNN2	Activated.dendritic.cell	Innate
XPO6	Activated.dendritic.cell	Innate
CLEC4C	Activated.dendritic.cell	Innate
TNFAIP2	Activated.dendritic.cell	Innate
UBD	Activated.dendritic.cell	Innate
ACTR3	Activated.dendritic.cell	Innate
RAB1A	Activated.dendritic.cell	Innate
SLA	Activated.dendritic.cell	Innate
HLA-DQA2	Activated.dendritic.cell	Innate
SIGLEC5	Activated.dendritic.cell	Innate
SLAMF9	Activated.dendritic.cell	Innate
ABAT	CD56bright.natural.killer.cell	Innate
C11orf75	CD56bright.natural.killer.cell	Innate
C5orf15	CD56bright.natural.killer.cell	Innate
CDHR1	CD56bright.natural.killer.cell	Innate
DCAF12	CD56bright.natural.killer.cell	Innate
DYNLL1	CD56bright.natural.killer.cell	Innate
GPR137B	CD56bright.natural.killer.cell	Innate
HCP5	CD56bright.natural.killer.cell	Innate
HDGFRP2	CD56bright.natural.killer.cell	Innate
KRT86	CD56bright.natural.killer.cell	Innate
MLST8	CD56bright.natural.killer.cell	Innate
ELMOD3	CD56bright.natural.killer.cell	Innate
ENTPD5	CD56bright.natural.killer.cell	Innate
FAM119A	CD56bright.natural.killer.cell	Innate
FAM179A	CD56bright.natural.killer.cell	Innate
CLIC2	CD56bright.natural.killer.cell	Innate
COX7A2L	CD56bright.natural.killer.cell	Innate
CREB3L4	CD56bright.natural.killer.cell	Innate
CSF1	CD56bright.natural.killer.cell	Innate
CSNK2A2	CD56bright.natural.killer.cell	Innate
CSTA	CD56bright.natural.killer.cell	Innate
CSTB	CD56bright.natural.killer.cell	Innate
CTPS	CD56bright.natural.killer.cell	Innate
CTSD	CD56bright.natural.killer.cell	Innate
FST	CD56bright.natural.killer.cell	Innate
GATA2	CD56bright.natural.killer.cell	Innate
GMPR	CD56bright.natural.killer.cell	Innate
HDC	CD56bright.natural.killer.cell	Innate
HEY1	CD56bright.natural.killer.cell	Innate
HOXA1	CD56bright.natural.killer.cell	Innate
HS2ST1	CD56bright.natural.killer.cell	Innate
HS3ST1	CD56bright.natural.killer.cell	Innate
BCL11B	CD56bright.natural.killer.cell	Innate
CDH3	CD56bright.natural.killer.cell	Innate
MYL6B	CD56bright.natural.killer.cell	Innate
NAA16	CD56bright.natural.killer.cell	Innate
ClQA	CD56bright.natural.killer.cell	Innate
ClQB	CD56bright.natural.killer.cell	Innate
CYP27B1	CD56bright.natural.killer.cell	Innate
EIF3M	CD56bright.natural.killer.cell	Innate
CYP27A1	CD56dim.natural.killer.cell	Innate
DDX55	CD56dim.natural.killer.cell	Innate
DYRK2	CD56dim.natural.killer.cell	Innate
RPL37A	CD56dim.natural.killer.cell	Innate
NOTCH3	CD56dim.natural.killer.cell	Innate
AKR7A3	CD56dim.natural.killer.cell	Innate
GPRC5C	CD56dim.natural.killer.cell	Innate
GRIN1	CD56dim.natural.killer.cell	Innate
HLA-E	CD56dim.natural.killer.cell	Innate
PORCN	CD56dim.natural.killer.cell	Innate
PSMC4	CD56dim.natural.killer.cell	Innate
UPP1	CD56dim.natural.killer.cell	Innate
IL21R	CD56dim.natural.killer.cell	Innate
KIR2DS1	CD56dim.natural.killer.cell	Innate
KIR2DS2	CD56dim.natural.killer.cell	Innate
KIR2DS5	CD56dim.natural.killer.cell	Innate
GIPR	Eosinophil	Innate
KRT18P50	Eosinophil	Innate
LRMP	Eosinophil	Innate
FOSB	Eosinophil	Innate
RRP12	Eosinophil	Innate
GPR183	Eosinophil	Innate
NR4A3	Eosinophil	Innate
ST3GAL6	Eosinophil	Innate
DEPDC5	Eosinophil	Innate
PDE6C	Eosinophil	Innate
PKD2L2	Eosinophil	Innate
GPR65	Eosinophil	Innate
IL5RA	Eosinophil	Innate
P2RY14	Eosinophil	Innate
DACH1	Eosinophil	Innate
DAPK2	Eosinophil	Innate
EMR3	Eosinophil	Innate
ACADM	Immature.dendritic.cell	Innate
AHCYL1	Immature.dendritic.cell	Innate
ALDH1A2	Immature.dendritic.cell	Innate
ALDH3A2	Immature.dendritic.cell	Innate
ALDH9A1	Immature.dendritic.cell	Innate
ALOX15	Immature.dendritic.cell	Innate
AMT	Immature.dendritic.cell	Innate
ARL1	Immature.dendritic.cell	Innate
ATIC	Immature.dendritic.cell	Innate
ATP5A1	Immature.dendritic.cell	Innate
CAPZA1	Immature.dendritic.cell	Innate
LILRA5	Immature.dendritic.cell	Innate
RDX	Immature.dendritic.cell	Innate
RRAGD	Immature.dendritic.cell	Innate
TACSTD2	Immature.dendritic.cell	Innate
INPP5F	Immature.dendritic.cell	Innate
RAB38	Immature.dendritic.cell	Innate
PLAU	Immature.dendritic.cell	Innate
CSF3R	Immature.dendritic.cell	Innate
SLC18A2	Immature.dendritic.cell	Innate
AMPD2	Immature.dendritic.cell	Innate
CLTB	Immature.dendritic.cell	Innate
C1orf162	Immature.dendritic.cell	Innate
AIF1	Macrophage	Innate
CCL1	Macrophage	Innate
CCL14	Macrophage	Innate
CCL23	Macrophage	Innate
CCL26	Macrophage	Innate
CD300LB	Macrophage	Innate
CNR1	Macrophage	Innate
CNR2	Macrophage	Innate
EIF1	Macrophage	Innate
EIF4A1	Macrophage	Innate
FPR1	Macrophage	Innate
FPR2	Macrophage	Innate
FRAT2	Macrophage	Innate
GPR27	Macrophage	Innate
GPR77	Macrophage	Innate
RNASE2	Macrophage	Innate
MS4A2	Macrophage	Innate
BASP1	Macrophage	Innate
IGSF6	Macrophage	Innate
HK3	Macrophage	Innate
VNN1	Macrophage	Innate
FES	Macrophage	Innate
NPL	Macrophage	Innate
FZD2	Macrophage	Innate
FAM198B	Macrophage	Innate
HNMT	Macrophage	Innate
SLC15A3	Macrophage	Innate
CD4	Macrophage	Innate
TXNDC3	Macrophage	Innate
FRMD4A	Macrophage	Innate
CRYBB1	Macrophage	Innate
HRH1	Macrophage	Innate
WNT5B	Macrophage	Innate
ADAMTS3	Mast.cell	Innate
CPA3	Mast.cell	Innate
CMA1	Mast.cell	Innate
CTSG	Mast.cell	Innate
ARHGAP15	Mast.cell	Innate
CPM	Mast.cell	Innate
FCN1	Mast.cell	Innate
FTL	Mast.cell	Innate
HSPA6	Mast.cell	Innate
ITGA9	Mast.cell	Innate
RNASE3	Mast.cell	Innate
S100A4	Mast.cell	Innate
SIGLEC8	Mast.cell	Innate
SLC6A4	Mast.cell	Innate
PTGS2	Mast.cell	Innate
EGR3	Mast.cell	Innate
PILRA	Mast.cell	Innate
CCR2	MDSC	Innate
CD14	MDSC	Innate
CD2	MDSC	Innate
CD86	MDSC	Innate
CXCR4	MDSC	Innate
FCGR2A	MDSC	Innate
FCGR2B	MDSC	Innate
FCGR3A	MDSC	Innate
FERMT3	MDSC	Innate
GPSM3	MDSC	Innate
IL18BP	MDSC	Innate
IL4R	MDSC	Innate
ITGAL	MDSC	Innate
ITGAM	MDSC	Innate
PARVG	MDSC	Innate
PSAP	MDSC	Innate
PTGER2	MDSC	Innate
PTGES2	MDSC	Innate
S100A8	MDSC	Innate
S100A9	MDSC	Innate
ASGR2	Monocyte	Innate
CFP	Monocyte	Innate
ASGR1	Monocyte	Innate
CD1D	Monocyte	Innate
UPK3A	Monocyte	Innate
ACTG1	Monocyte	Innate
ANXA5	Monocyte	Innate
ATP6V1B2	Monocyte	Innate
CFL1	Monocyte	Innate
DAZAP2	Monocyte	Innate
CTBS	Monocyte	Innate
EMR4P	Monocyte	Innate
HIVEP2	Monocyte	Innate
MARCKSL1	Monocyte	Innate
MBP	Monocyte	Innate
MMP15	Monocyte	Innate
PNPLA6	Monocyte	Innate
TMBIM6	Monocyte	Innate
PQBP1	Monocyte	Innate
TEX264	Monocyte	Innate
IKZF1	Monocyte	Innate
AKT3	Natural.killer.cell	Innate
AXL	Natural.killer.cell	Innate
BST2	Natural.killer.cell	Innate
CDH2	Natural.killer.cell	Innate
CRTAM	Natural.killer.cell	Innate
CSF2RA	Natural.killer.cell	Innate
CTSZ	Natural.killer.cell	Innate
CXCL1	Natural.killer.cell	Innate
CYTH1	Natural.killer.cell	Innate
DAXX	Natural.killer.cell	Innate
DGKH	Natural.killer.cell	Innate
DLL4	Natural.killer.cell	Innate
DPYD	Natural.killer.cell	Innate
ERBB3	Natural.killer.cell	Innate
F11R	Natural.killer.cell	Innate
FAM27A	Natural.killer.cell	Innate
FAM49A	Natural.killer.cell	Innate
FASLG	Natural.killer.cell	Innate
FCGR1A	Natural.killer.cell	Innate
FN1	Natural.killer.cell	Innate
FSTL1	Natural.killer.cell	Innate
FUCA1	Natural.killer.cell	Innate
GBP3	Natural.killer.cell	Innate
GLS2	Natural.killer.cell	Innate
GRB2	Natural.killer.cell	Innate
LST1	Natural.killer.cell	Innate
BCL2	Natural.killer.cell	Innate
CDC5L	Natural.killer.cell	Innate
FGF18	Natural.killer.cell	Innate
FUT5	Natural.killer.cell	Innate
FZR1	Natural.killer.cell	Innate
GAGE2	Natural.killer.cell	Innate
IGFBP5	Natural.killer.cell	Innate
KANK2	Natural.killer.cell	Innate
LDB3	Natural.killer.cell	Innate
BTN2A2	Natural.killer.T.cell	Innate
CD101	Natural.killer.T.cell	Innate
CD109	Natural.killer.T.cell	Innate
CNPY3	Natural.killer.T.cell	Innate
CNPY4	Natural.killer.T.cell	Innate
CREB1	Natural.killer.T.cell	Innate
CRTC2	Natural.killer.T.cell	Innate
CRTC3	Natural.killer.T.cell	Innate
CSF2	Natural.killer.T.cell	Innate
KLRC1	Natural.killer.T.cell	Innate
FUT4	Natural.killer.T.cell	Innate
ICAM2	Natural.killer.T.cell	Innate
IL32	Natural.killer.T.cell	Innate
LAMP2	Natural.killer.T.cell	Innate
LILRB5	Natural.killer.T.cell	Innate
KLRG1	Natural.killer.T.cell	Innate
HSPA4	Natural.killer.T.cell	Innate
HSPB6	Natural.killer.T.cell	Innate
ISM2	Natural.killer.T.cell	Innate
ITIH2	Natural.killer.T.cell	Innate
KDM4C	Natural.killer.T.cell	Innate
KIR2DS4	Natural.killer.T.cell	Innate
KIRREL3	Natural.killer.T.cell	Innate
SDCBP	Natural.killer.T.cell	Innate
NFATC2IP	Natural.killer.T.cell	Innate
MICB	Natural.killer.T.cell	Innate
KIR2DL1	Natural.killer.T.cell	Innate
KIR2DL3	Natural.killer.T.cell	Innate
KIR3DL1	Natural.killer.T.cell	Innate
KIR3DL2	Natural.killer.T.cell	Innate
NCR1	Natural.killer.T.cell	Innate
FOSL1	Natural.killer.T.cell	Innate
TSLP	Natural.killer.T.cell	Innate
SLC7A7	Natural.killer.T.cell	Innate
SPP1	Natural.killer.T.cell	Innate
TREM2	Natural.killer.T.cell	Innate
UBASH3A	Natural.killer.T.cell	Innate
YBX2	Natural.killer.T.cell	Innate
CCDC88A	Natural.killer.T.cell	Innate
CLEC1A	Natural.killer.T.cell	Innate
THBD	Natural.killer.T.cell	Innate
PDPN	Natural.killer.T.cell	Innate
VCAM1	Natural.killer.T.cell	Innate
EMR1	Natural.killer.T.cell	Innate
CREB5	Neutrophil	Innate
CDA	Neutrophil	Innate
CHST15	Neutrophil	Innate
S100A12	Neutrophil	Innate
APOBEC3A	Neutrophil	Innate
CASP5	Neutrophil	Innate
MMP25	Neutrophil	Innate
HAL	Neutrophil	Innate
C1orf183	Neutrophil	Innate
FFAR2	Neutrophil	Innate
MAK	Neutrophil	Innate
CXCR1	Neutrophil	Innate
STEAP4	Neutrophil	Innate
MGAM	Neutrophil	Innate
BTNL8	Neutrophil	Innate
CXCR2	Neutrophil	Innate
TNFRSF10C	Neutrophil	Innate
VNN3	Neutrophil	Innate
CBX6	Plasmacytoid.dendritic.cell	Innate
DAB2	Plasmacytoid.dendritic.cell	Innate
DDX17	Plasmacytoid.dendritic.cell	Innate
HIGD1A	Plasmacytoid.dendritic.cell	Innate
IDH3A	Plasmacytoid.dendritic.cell	Innate
IL3RA	Plasmacytoid.dendritic.cell	Innate
MAGED1	Plasmacytoid.dendritic.cell	Innate
NUCB2	Plasmacytoid.dendritic.cell	Innate
OFD1	Plasmacytoid.dendritic.cell	Innate
OGT	Plasmacytoid.dendritic.cell	Innate
PDIA4	Plasmacytoid.dendritic.cell	Innate
SERTAD2	Plasmacytoid.dendritic.cell	Innate
SIRPA	Plasmacytoid.dendritic.cell	Innate
TMED2	Plasmacytoid.dendritic.cell	Innate
ENG	Plasmacytoid.dendritic.cell	Innate
FCAR	Plasmacytoid.dendritic.cell	Innate
IGF1	Plasmacytoid.dendritic.cell	Innate
ITGA2B	Plasmacytoid.dendritic.cell	Innate
GABARAP	Plasmacytoid.dendritic.cell	Innate
GPX1	Plasmacytoid.dendritic.cell	Innate
KRT23	Plasmacytoid.dendritic.cell	Innate
PROK2	Plasmacytoid.dendritic.cell	Innate
RALB	Plasmacytoid.dendritic.cell	Innate
RETNLB	Plasmacytoid.dendritic.cell	Innate
RNF141	Plasmacytoid.dendritic.cell	Innate
SEC14L1	Plasmacytoid.dendritic.cell	Innate
SEPX1	Plasmacytoid.dendritic.cell	Innate
EMP3	Plasmacytoid.dendritic.cell	Innate
CD300LF	Plasmacytoid.dendritic.cell	Innate
ABTB1	Plasmacytoid.dendritic.cell	Innate
KLHL21	Plasmacytoid.dendritic.cell	Innate
PHRF1	Plasmacytoid.dendritic.cell	Innate
ACVRL1	Endothelial.cells	Others
APLN	Endothelial.cells	Others
BCL6B	Endothelial.cells	Others
BMP6	Endothelial.cells	Others
BMX	Endothelial.cells	Others
CDH5	Endothelial.cells	Others
CLEC14A	Endothelial.cells	Others
DIPK2B	Endothelial.cells	Others
EDN1	Endothelial.cells	Others
ADGRL4	Endothelial.cells	Others
EMCN	Endothelial.cells	Others
ESAM	Endothelial.cells	Others
ESM1	Endothelial.cells	Others
FAM124B	Endothelial.cells	Others
HECW2	Endothelial.cells	Others
HHIP	Endothelial.cells	Others
KDR	Endothelial.cells	Others
MMRN1	Endothelial.cells	Others
MMRN2	Endothelial.cells	Others
MYCT1	Endothelial.cells	Others
PALMD	Endothelial.cells	Others
PEAR1	Endothelial.cells	Others
PGF	Endothelial.cells	Others
PLXNA2	Endothelial.cells	Others
PTPRB	Endothelial.cells	Others
ROBO4	Endothelial.cells	Others
C	Endothelial.cells	Others
SHANK3	Endothelial.cells	Others
SHE	Endothelial.cells	Others
TEK	Endothelial.cells	Others
TIE1	Endothelial.cells	Others
VEPH1	Endothelial.cells	Others
VWF	Endothelial.cells	Others
COL1A1	Fibroblasts	Others
COL3A1	Fibroblasts	Others
COL6A1	Fibroblasts	Others
COL6A2	Fibroblasts	Others
DCN	Fibroblasts	Others
GREM1	Fibroblasts	Others
PAMR1	Fibroblasts	Others
TAGLN	Fibroblasts	Others

## Sheet: S4
Supplementary Table S4: Biomarkers in predicting response to immunotherapy.
Biomaker	Description	PMID
TMB	TMB reflected the total amount of somatic non-synonymous mutations and all three immunotherapy cohorts provided a mutation spectrum.	31767055
TIDE	The predicted value of Tumor Immune Dysfunction and Exclusion (TIDE) was calculated according to the method in the original publication.	30127393
MSI score	MSI was a hypermutation pattern that occurs on genomic microsatellites, and MSI.Score was obtained from the website according to Bonneville R et al.	29850653
Merck18	Merck18 was obtained from the TIDE website.	30127393
IFNG	IFNG was one of the biomarkers of Interferon gamma (IFNγ) response and was calculated as described in the original publication.	30127393
CD8	CD8 was estimated from the gene expression level of CD8A + CD8B.	30127393
CD274	CD274 was an immunotherapeutic target approved by the FDA, and we used its gene expression level instead.	28653677

## Sheet: S5
Supplementary Table S5: The significant focal copy number alterations (including amplification and deletion) of the two subtypes.
C1-AMP			C1-DEL			C2-AMP			C2-DEL
Chr	Gene		Chr	Gene		Chr	Gene		Chr	Gene
4q33	HSP90AA6P		1p31.1	NEGR1-IT1		17q21.2	KRTAP9-6		19q13.41	MIRLET7E/MIR125A/MIR99B/SIGLEC14/SPACA6P-AS
8q23.2	KCNV1		3q26.1	hsa-mir-1263/LOC647107		4q32.2	FSTL5		17q21.2	KRTAP9-9/KRTAP9-7/KRTAP9-6 KRTAP9-7
14q24.2	RBM25		12p13.31	DDX12P		7p14.1	TARP		15q24.3	MIR3713
4q32.1	RAPGEF2		15q24.2	TYRO3P		19q13.41	SIGLEC14 ERVV-1/ERVV-2		13q13.1	EEF1DP3
17q21.32	hsa-mir-1203/NFE2L1/SKAP1/CBX1/SNX11/MIR1203		8p21.2	DOCK5		9q13	FAM27C FAM95B1		19q13.31	PSG9/PRG1/LOC284344 PSG1/PSG6/PSG7/PSG11/PSG10P/LOC100289650
9q12	FAM74A4 FAM74A4		1p13.2	LOC100129269		6p21.1	VEGFA		5q35.3	BTNL3/BTNL8
14q11.1	OR11H12		19q13.2	PSG3 CEACAM1/MEGF8/ERF/LIPE/PAFAH1B3/CIC/CNFN/PRR19/TMEM145/CXCL17 hsa-mir-641/PLD3/C19orf47/HIPK4/MIR641		16q12.2	CES1P1 CES1		19q13.12	FFAR1/FFAR3 ZFP14/LINC00665
7q31.2	ST7/ST7-AS2		6q14.1	RNY4/C6orf7 HTR1B/IMPG1		14q24.3	HEATR4/ACOT1		9p11.2	SPATA31A6/CNTNAP3B/FAM74A7/LOC103908605/LOC105376064 CBWD5/LOC440896/PGM5P2/CBWD6/FOXD4L6/FRG1HP/FAM27E2/MIR1299/MIR4477A/LOC102725126
8q24.21	MYC/POU5F1B/TRIB1/FAM84B/LOC727677/LOC100130231/PCAT1		9p12	MGC21881/LOC643648/KGFLP2 FOXD4L4/ANKRD20A3/ANKRD20A2/FOXD4L2/FAM95B1 ZNF658/FAM75A7/MGC21881/ZNF658B/FAM75A4/LOC643648/LOC653501/FAM75A5		9p11.1	LOC101927827		7q34	TAS2R38/MGAM
1p11.2	FCGR1B/NOTCH2/ADAM30/HIST2H2BA/FAM72B		1p34.3	hsa-mir-552/C1orf94		17q25.3	CD7/CSNK1D/SECTM1/SLC16A3/TEX19/LOC101929511/MIR6787		4q34.1	LOC441052/LOC101928314
			4q26	hsa-mir-1243/ANK2/MIR1243		13q34	ATP4B/COL4A1/COL4A2/EFNB2/F7/F10/GAS6/ING1/LAMP1/LIG4/GRK1/SOX1/TFDP1/CUL4A/IRS2/PROZ/ARHGEF7/CDC16/TUBGCP3/TNFSF13B/RASA3/MYO16/ATP11A/MCF2L/TMCO3/ARGLU1/DCUN1D2/ANKRD10/RAB20/NAXD/PCID2/UPF3A/CARS2/GRTP1/ABHD13/ADPRHL1/TEX29/SPACA7/LINC00343/DAOA/DAOA-AS1/LINC00551/LINC00567/LINC00346/CHAMP1/TMEM255B/ATP11AUN/LINC00452/GAS6-AS1/LINC00460/FAM155A/COL4A2-AS2/LINC00552/MCF2L-AS1/MIR1267/LINC00403/…		14q21.1	LOC644919
			7q31.33	hsa-mir-592/MIR592		18q22.1	CDH7		11p15.1	MRGPRX1
			12q24.33	LOC116437		9p11.2	CNTNAP3B		14q24.3	C14orf169/ACOT1
			7q21.3	LMTK2/BHLHA15		1p36.13	MIR3675		1p36.33	CDK11B/MMP23B/MMP23A/SLC35E2/NADK/MIB2/FNDC10/CDK11A/SLC35E2B OR4F5/FAM138A/WASH7P/FAM138C/FAM138D/LOC729737/DDX11L1/MIR1302-2/MIR1302-9/MIR1302-10/MIR1302-11/MIR6859-2/MIR6859-3/MIR6859-1
			5q11.2	RAB3C/GAPT		5p13.3	PDZD2/GOLPH3		4q27	QRFPR
			2q14.3	UGGT1		8p23.1	ZNF705G LOC649352/FAM66A		21q11.2	ANKRD30BP2/MIR3156-3
			17q21.32	hsa-mir-152/NFE2L1/CBX1/SNX11/MIR152		13q21.1	PRR20A		3p12.1	LINC00971
			6p21.33	HLA-B/HLA-C		12q24.33	SFSWAP		9p11.1	LOC101927827/LOC103908605/XLOC_007697
			17p12	PMP22/CDRT7/MIR4731		7q21.3	TAC1		22q13.33	ACR/ARSA/CHKB/CPT1B/TYMP/MAPK11/MAPK12/SBF1/PPP6R2/ZBED4/SCO2/MLC1/MAPK8IP2/PLXNB2/BRD1/NCAPH2/MOV10L1/MIOX/PANX2/ALG12/CRELD2/ADM2/TRABD/SELO/HDAC10/SHANK3/TUBGCP6/LMF2/KLHDC7B/C22orf34/CHKB-CPT1B/IL17REL/DENND6B/PIM3/ODF3B/SYCE3/CHKB-AS1/MIR3667/MIR6821/LOC105373100
			2q11.2	hsa-mir-3127/CNNM4/CNNM3/ANKRD39/KANSL3/LMAN2L/FER1L5/ANKRD23/MIR3127		1q23.3	FCGR2B/FCGR3B/HSPA7/FCGR2C		17p13.3	DOC2B/RPH3AL/SCGB1C2/LOC100506371/LOC100506388
			18q22.2	DOK6		7q34	PRSS1/MTRNR2L6 MGAM		3q28	TP63/MIR944
			5q33.3	SGCD/PPP1R2P3		11q13.2	FAM86C2P		22q11.23	DDT/GSTT2/LOC391322/GSTT2B/DDTL
			3p21.31	PRSS50/TMIE/PRSS45/PRSS46		17q23.1	CA4/CLTC/RPS6KB1/PPM1D/APPBP2/RNFT1/TUBD1/PTRH2/BCAS3/HEATR6/DHX40/VMP1/USP32/C17orf64/LOC388406/MIR21/WFDC21P/TBC1D3P1-DHX40P1/LOC653653/SCARNA20/MIR4737/LINC01476/LOC101927755/LOC105371849		11q25	B3GAT1/GLB1L2/LOC283177/LOC100507548
			14q24.2	RBM25		8q23.1	OXR1		8p23.3	ERICH1/LOC401442
			4q22.1	hsa-mir-575/BMP3/CDS1/DMP1/DSPP/HNRNPD/HSP90AB3P/IBSP/AFF1/NKX6-1/PKD2/PRKG2/MAPK10/PTPN13/SNCA/SPP1/SPARCL1/HERC3/ABCG2/HNRPDL/FAM13A/HPSE/SEC31A/MMRN1/WDFY3/COQ2/MRPS18C/COPS4/HSD17B11/HERC5/PLAC8/NUDT9/HERC6/MEPE/KLHL8/ENOPH1/THAP9/SCD5/ARHGAP24/FAM175A/AGPAT9/PIGY/HELQ/LIN54/C4orf36/PPM1K/RASGEF1B/TIGD2/NAP1L5/FAM13A-AS1/GPRIN3/SLC10A6/HSD17B13/WDFY3-AS2/C4orf11/TMEM150C/LOC644248/MIR575/LOC1…		17q25.1	ACOX1/CDK3/EVPL/FDXR/FOXJ1/GALK1/GRB2/GRIN2C/H3F3B/MRPL58/ITGB4/LLGL2/RPL38/SUMO2/SRP68/GALR2/SLC16A5/SLC9A3R1/RECQL5/TMEM94/ATP5H/CD300C/CD300A/GGA3/EXOC7/KCTD2/WBP2/NAT9/SAP30BP/NT5C/CDR2L/MRPS7/HN1/SDK2/TMEM104/GPRC5C/MIF4GD/CASKIN2/SLC25A19/DNAI2/MRPL38/ARMC7/NUP85/MYO15B/MGC16275/FBF1/UNK/TRIM47/OTOP2/TTYH2/USH1G/CD300LB/KIF19/CD300LF/C17orf77/TRIM65/UNC13D/LINC00469/FADS6/HID1/TSEN54/RAB37/…		7q35	OR2A1/OR2A7/OR2A20P/OR2A9P/ARHGEF35/ARHGEF34P/CTAGE4/CTAGE8/OR2A1-AS1/LOC101928605
			10q23.1	hsa-mir-346/GRID1/MIR346 LOC100507470					2q23.1	ACVR2A/ORC4/MBD5
									15q11.1	CHEK2P2
									21p11.2	TPTE
									10q23.2	LINC00863/NUTM2A/NUTM2A-AS1
									2q21.1	FAR2P1/POTEF
									15q13.3	DKFZP434L187
									13q13.3	PARP4/ALOX5AP/ATP12A/ATP7B/BRCA2/KLF5/BTF3P11/CDK8/CDX2/RCBTB2/CLN5/CPB2/DACH1/DCT/EDNRB/ELF1/ESD/FGF9/GPC5/FOXO1/FLT1/FLT3/GJA3/GJB2/GPR12/MLNR/GTF2F2/GTF3A/GUCY1B2/HMGB1/HTR2A/PDX1/KPNA3/IPO5/LCP1/LMO7/MAB21L1/SMAD9/MIPEP/NEK3/PABPC3/PCDH8/PCDH9/UBL3/POU4F1/DNAJC3/RAP2A/RB1/RFC3/RFXAP/RNF6/RPL21/ATXN8OS/SGCG/SLC7A1/TPT1/TRPC4/TUBA3C/UCHL3/ZMYM2/IFT88/STK24/TNFSF11/SCEL/SUCLA2/DLEU2/TSC22D1/CCNA…

## Sheet: S6
Supplementary Table S6: Univariate Cox regression analysis revealed the prognosis significance of 33 genes that were present in at least two of the four categories (DEGs, SMGs, CAGs and ESGs).
ID	HR	HR.95L	HR.95H	Pvalue
SLC16A3	1.49431	1.25428	1.78027	6.92768e-06
HID1	1.12985	0.942206	1.35487	0.187664
SLC7A1	1.29318	1.07168	1.56047	0.00731625
HPSE	1.11336	0.929345	1.3338	0.244028
FCGR1B	1.14301	0.964963	1.35391	0.12183
DCLK1	1.01945	0.869957	1.19462	0.811845
GAPT	1.02039	0.857605	1.21406	0.819969
ALOX5AP	1.04737	0.875166	1.25345	0.613579
SHISA2	1.09533	0.921179	1.30239	0.302711
FOXJ1	1.16781	0.987382	1.38121	0.0700376
MIOX	1.14603	0.973296	1.34941	0.102
POSTN	1.18109	0.981483	1.4213	0.0780545
CA4	0.913375	0.768496	1.08557	0.303836
PTPN13	1.04302	0.876875	1.24065	0.634209
MYO16	0.893481	0.75302	1.06014	0.196811
CD300LB	1.09577	0.925989	1.29667	0.28699
PROZ	0.8373	0.732537	0.957045	0.00922135
MEDAG	1.09324	0.925652	1.29116	0.293726
PLAC8	0.999795	0.835547	1.19633	0.998215
DOK6	1.14174	0.957768	1.36106	0.139236
GLB1L2	1.10371	0.926143	1.31533	0.270189
OLFM4	1.07121	0.902877	1.27093	0.430325
SDK2	1.01569	0.860114	1.1994	0.854414
IBSP	1.1661	0.989226	1.3746	0.0671166
CDS1	1.21829	1.02057	1.45431	0.0288625
PDX1	1.16885	0.985634	1.38612	0.0728759
CLDN10	1.06196	0.899864	1.25326	0.476823
EVPL	1.04902	0.881465	1.24842	0.589904
HSD17B13	0.820106	0.69961	0.961356	0.0144434
KIF26B	1.13041	0.950229	1.34475	0.166458
CPS1	0.781297	0.676926	0.90176	0.000742512
ACVR2A	1.11376	0.940107	1.3195	0.212825
RB1	0.944341	0.802032	1.1119	0.491968
